# Supplementary material for: Attenuated Influenza Virions Expressing the SARS-CoV-2 Receptor-Binding Domain Induce Neutralizing Antibodies in Mice
Source: Viruses. 2020 Sep 5;12(9):987. doi: 10.3390/v12090987 (PMC7552029; doi:10.3390/v12090987)
Supplement: Supplementary file 1 [file viruses-12-00987-s001.zip]

Archive with 5 entries (5 files):
- SupplementaryFiles-revision/Figure_S1.pdf
- SupplementaryFiles-revision/FileS1_pHW_NAflank_RBD_B7-1(2788).gb
- SupplementaryFiles-revision/FileS2_pHH_NAflank_eGFP(561).gb
- SupplementaryFiles-revision/FileS3_pHW_X31_HA_Y98F_G379W(2786).gb
- SupplementaryFiles-revision/FileS4_HDM_Spike_RBD_B7-1(2821).gb
